# Supplementary material for: Key Aroma Differences in Volatile Compounds of Aged Feng-Flavored Baijiu Determined Using Sensory Descriptive Analysis and GC×GC–TOFMS
Source: Foods. 2024 May 13;13(10):1504. doi: 10.3390/foods13101504 (PMC11119998; doi:10.3390/foods13101504)
Supplement: Supplementary file 1 [file foods-13-01504-s001.zip]

Archive with 4 entries (4 files):
- Figure S1 Production of Mare Nectaris.jpg
- Figure S2 Aging of Feng-flavored baijiu in the Mare Nectaris.jpg
- Figure S3 Sensory evaluation of the samples.jpg
- Figure S4  Discussion in sensory evaluation.jpg
